# Supplementary material for: Microglia-Derived Small Extracellular Vesicles Reduce Glioma Growth by Modifying Tumor Cell Metabolism and Enhancing Glutamate Clearance through miR-124
Source: Cells. 2021 Aug 12;10(8):2066. doi: 10.3390/cells10082066 (PMC8393731; doi:10.3390/cells10082066)
Supplement: Supplementary file 1 [file cells-10-02066-s001.zip]

Archive with 1 entries (1 files):
- cells-1292535-supplementary.pdf
